# Supplementary material for: Individual and Societal Economic Burden of Chronic Rhinosinusitis with or Without Nasal Polyps
Source: Med Sci (Basel). 2026 Feb 2;14(1):67. doi: 10.3390/medsci14010067 (PMC12921935; doi:10.3390/medsci14010067)
Supplement: Supplementary file 1 [file medsci-14-00067-s001.zip]

Archive with 1 entries (1 files):
- medsci-4106518-supplementary.pdf
